# Supplementary material for: Age, sex, and cell type-resolved hypothalamic gene expression across the pubertal transition in mice
Source: Biol Sex Differ. 2024 Oct 24;15:83. doi: 10.1186/s13293-024-00661-9 (PMC11515584; doi:10.1186/s13293-024-00661-9)
Supplement: Supplementary file 7 — Supplementary Material 7 [file 13293_2024_661_MOESM7_ESM.xlsx]

## Sheet: Sheet1
Sample	secondary.alignments	total.alignments	ambiguous.alignments	no.feature.assigned	not.aligned	exonic	intronic	intergenic
WL1000_hypothal_mmus_Hd12F4	897512	4018830	80655	763433	0	1834629 (70.62%)	578865 (22.28%)	184568 (7.1%)
WL1001_hypothal_mmus_Hd12F5	816150	3585337	69658	643259	0	1645947 (71.9%)	483482 (21.12%)	159777 (6.98%)
WL1002_hypothal_mmus_Hd12F6	762491	3457266	72863	580768	0	1652286 (73.99%)	434638 (19.46%)	146130 (6.54%)
WL1003_hypothal_mmus_Hd12F7	279824	1247718	25700	219815	0	580002 (72.52%)	163879 (20.49%)	55936 (6.99%)
WL1004_hypothal_mmus_Hd22M1	307948	1394625	27980	249736	0	651181 (72.28%)	184828 (20.52%)	64908 (7.2%)
WL1005_hypothal_mmus_Hd22M3	592869	2739735	54882	501622	0	1289364 (71.99%)	378294 (21.12%)	123328 (6.89%)
WL1006_hypothal_mmus_Hd22M4	2720538	12528767	248130	2201778	0	5965248 (73.04%)	1644000 (20.13%)	557778 (6.83%)
WL1007_hypothal_mmus_Hd22M5	881128	4383875	87658	912494	0	2051507 (69.21%)	711960 (24.02%)	200534 (6.77%)
WL1008_hypothal_mmus_Hd22M6	690060	3258466	65121	647344	0	1508305 (69.97%)	493449 (22.89%)	153895 (7.14%)
WL1009_hypothal_mmus_Hd22F2	759355	3581985	70305	722470	0	1649305 (69.54%)	557977 (23.53%)	164493 (6.94%)
WL1010_hypothal_mmus_Hd22F3	1647709	7618744	154872	1333203	0	3640178 (73.19%)	992209 (19.95%)	340994 (6.86%)
WL1011_hypothal_mmus_Hd22F4	364287	1660806	33918	297505	0	780902 (72.41%)	218103 (20.22%)	79402 (7.36%)
WL1012_hypothal_mmus_Hd22F5	435274	2028310	42008	373957	0	953357 (71.83%)	283348 (21.35%)	90609 (6.83%)
WL1013_hypothal_mmus_Hd22F6	165422	743356	14826	128262	0	348933 (73.12%)	93753 (19.65%)	34509 (7.23%)
WL1014_hypothal_mmus_Hd27M2	750596	3463314	70971	597842	0	1659084 (73.51%)	447068 (19.81%)	150774 (6.68%)
WL1015_hypothal_mmus_Hd27M3	5268708	25387546	474237	5437437	0	11536673 (67.97%)	4210552 (24.81%)	1226885 (7.23%)
WL1016_hypothal_mmus_Hd27M4	824809	3874816	73567	809951	0	1754012 (68.41%)	631837 (24.64%)	178114 (6.95%)
WL1017_hypothal_mmus_Hd27M5	1236481	5874076	112991	1179686	0	2714807 (69.71%)	896444 (23.02%)	283242 (7.27%)
WL1018_hypothal_mmus_Hd27M6	1390603	6244161	129394	1017383	0	3004192 (74.7%)	747621 (18.59%)	269762 (6.71%)
WL1019_hypothal_mmus_Hd27F2	391261	1723825	33907	300226	0	795580 (72.6%)	216944 (19.8%)	83282 (7.6%)
WL1020_hypothal_mmus_Hd27F3	390777	1791860	37798	315971	0	848787 (72.87%)	235247 (20.2%)	80724 (6.93%)
WL1021_hypothal_mmus_Hd27F4	744720	3444402	71345	587431	0	1657987 (73.84%)	437615 (19.49%)	149816 (6.67%)
WL1022_hypothal_mmus_Hd27F5	757263	3548183	73741	614409	0	1709844 (73.57%)	460079 (19.79%)	154330 (6.64%)
WL1023_hypothal_mmus_Hd27F6	1013292	4858922	94491	1036959	0	2209232 (68.06%)	803315 (24.75%)	233644 (7.2%)
WL1024_hypothal_mmus_Hd32M1	1142682	5354579	104587	1026548	0	2506593 (70.95%)	794014 (22.47%)	232534 (6.58%)
WL1025_hypothal_mmus_Hd32M3	802247	3639021	69649	729937	0	1637721 (69.17%)	554140 (23.4%)	175797 (7.42%)
WL1026_hypothal_mmus_Hd32M4	3858259	18278342	400304	3055582	0	8979136 (74.61%)	2257573 (18.76%)	798009 (6.63%)
WL1027_hypothal_mmus_Hd32M5	2276859	10379096	212262	1674474	0	5041568 (75.07%)	1235536 (18.4%)	438938 (6.54%)
WL1028_hypothal_mmus_Hd32M6	478545	2165257	44653	365020	0	1030877 (73.85%)	265072 (18.99%)	99948 (7.16%)
WL1029_hypothal_mmus_Hd32F1	1079679	5094237	108694	901223	0	2448629 (73.1%)	682194 (20.36%)	219029 (6.54%)
WL1030_hypothal_mmus_Hd32F3	881626	4027460	81429	756465	0	1863789 (71.13%)	566635 (21.63%)	189830 (7.24%)
WL1031_hypothal_mmus_Hd32F4	2151473	10256559	191158	2270076	0	4571241 (66.82%)	1786957 (26.12%)	483119 (7.06%)
WL1032_hypothal_mmus_Hd32F5	977740	4555696	86541	972881	0	2031425 (67.62%)	761766 (25.36%)	211115 (7.03%)
WL1033_hypothal_mmus_Hd32F6	961263	4458001	85422	955138	0	1980245 (67.46%)	751860 (25.61%)	203278 (6.93%)
WL1034_hypothal_mmus_Hd37M1	1179887	5368416	113994	878820	0	2595904 (74.71%)	649877 (18.7%)	228943 (6.59%)
WL1035_hypothal_mmus_Hd37M2	894074	4001554	85646	650723	0	1914077 (74.63%)	479049 (18.68%)	171674 (6.69%)
WL1036_hypothal_mmus_Hd37M4	957481	4542704	85859	974106	0	2026275 (67.53%)	748473 (24.95%)	225633 (7.52%)
WL1037_hypothal_mmus_Hd37M6	766851	3605096	67089	711797	0	1663460 (70.03%)	543101 (22.86%)	168696 (7.1%)
WL1038_hypothal_mmus_Hd37F1	728635	3672249	66250	935061	0	1577585 (62.79%)	761037 (30.29%)	174024 (6.93%)
WL1039_hypothal_mmus_Hd37F2	724558	3706350	67763	938410	0	1607970 (63.15%)	759058 (29.81%)	179352 (7.04%)
WL1040_hypothal_mmus_Hd37F3	350644	1673101	32111	369817	0	740799 (66.7%)	287075 (25.85%)	82742 (7.45%)
WL1041_hypothal_mmus_Hd37F4	1037322	5087204	93475	1270935	0	2172218 (63.09%)	1027029 (29.83%)	243906 (7.08%)
WL1042_hypothal_mmus_Hd37F6	2209519	10306322	195179	2037279	0	4734032 (69.91%)	1570309 (23.19%)	466970 (6.9%)
WL994_hypothal_mmus_Hd12M1	1244301	5619012	117675	929960	0	2702038 (74.4%)	710424 (19.56%)	219536 (6.04%)
WL996_hypothal_mmus_Hd12M4	334884	1541831	31885	281893	0	724193 (71.98%)	215910 (21.46%)	65983 (6.56%)
WL997_hypothal_mmus_Hd12M5	1127055	5144960	105470	952741	0	2395458 (71.54%)	732288 (21.87%)	220453 (6.58%)
WL998_hypothal_mmus_Hd12M6	786105	3532137	73342	605942	0	1665381 (73.32%)	451613 (19.88%)	154329 (6.79%)
WL999_hypothal_mmus_Hd12F2	649604	2927720	58216	573712	0	1323561 (69.76%)	443754 (23.39%)	129958 (6.85%)
