# Supplementary material for: Age, sex, and cell type-resolved hypothalamic gene expression across the pubertal transition in mice
Source: Biol Sex Differ. 2024 Oct 24;15:83. doi: 10.1186/s13293-024-00661-9 (PMC11515584; doi:10.1186/s13293-024-00661-9)
Supplement: Supplementary file 8 — Supplementary Material 8 [file 13293_2024_661_MOESM8_ESM.xlsx]

## Sheet: Deconvolution_comparisons_wbaye
Deconvolution Approach	PD12 vs PD14 (scRNA-seq): R2	PD37 vs PD45 (scRNA-seq): R2	All samples vs. PD14 and PD45: R2	Detected cell-types (>1% of population)
MuSiC	0.445126	0.202181	0.270739	8
NNLS	0.742619	0.638184	0.696235	7
CPM	-0.334495	-0.395984	-0.415921	11
Cibersort	-0.373784	-0.359497	-0.413488	6
Cibersortx	-0.355669	-0.381086	-0.413549	6
WGCNA	0.194368	0.32826	0.308308	5
DCQ	0.310087	0.504437	0.485832	4
DeconRNAseq	0.499216	0.420039	0.437626	11
BayesPrism	-0.0835802	0.161536	0.187135	6
